# Supplementary material for: Reciprocity, transitivity, and skew: Comparing local structure in 40 positive and negative social networks
Source: PLoS One. 2022 May 20;17(5):e0267886. doi: 10.1371/journal.pone.0267886 (PMC9122197; doi:10.1371/journal.pone.0267886)
Supplement: S2 File — (XLSX) [file pone.0267886.s002.xlsx]

## Sheet: Notes
Notes about the datasets
All networks are presented as edge lists. Column 1 represents the sender, column 2 represents the receiver.
Sampson's monastery networks:
(1) Like
(2) Positive influence
(3) Esteem
(4) Praise
(5) Dislike
(6) Negative influence
(7) Disesteem
(8) Blame
Wikipedia editing networks:
(1) Topic 1: Positive
(2) Topic 2: Positive
(3) Topic 3: Positive
(4) Topic 4: Positive
(5) Topic 1: Negative
(6) Topic 2: Negative
(7) Topic 3: Negative
(8) Topic 4: Negative
Newcomb's fraternity networks:
(1) Time 0: Positive
(2) Time 1: Positive
(3) Time 2: Positive
(4) Time 3 Positive
(5) Time 4: Positive
(6) Time 5: Positive
(7) Time 6: Positive
(8) Time 7: Positive
(9) Time 0: Negative
(10) Time 1: Negative
(11) Time 2: Negative
(12) Time 3: Negative
(13) Time 4: Negative
(14) Time 5: Negative
(15) Time 6: Negative
(16) Time 7: Negative
Bitcoin OTC networks:
(1) 2012: Positive
(2) 2013: Positive
(3) 2012: Negative
(4) 2013: Negative
The raw data cannot be shared publicly for the high school networks because they contain personally
identifying information. Those interested in the Long Island study may contact c.mcmillan@northeastern.edu.

## Sheet: Sampson1
5	1
3	2
5	2
6	2
9	2
15	2
4	3
7	3
5	4
1	5
2	5
4	5
2	6
11	6
1	7
3	7
6	7
13	7
11	8
4	9
7	9
8	9
10	9
11	9
12	9
14	9
16	9
18	9
7	10
8	10
12	10
13	10
14	10
16	10
18	10
1	11
6	11
8	11
9	11
10	11
12	11
11	12
10	13
14	13
15	13
18	13
3	14
13	14
2	15
17	15
9	16
17	16
16	17
15	18
17	18

## Sheet: Sampson2
5	1
6	2
15	2
4	3
6	3
7	3
5	4
2	5
3	5
4	5
6	5
7	5
2	6
5	6
7	6
15	6
9	8
10	8
11	8
13	8
3	9
7	9
8	9
10	9
11	9
16	9
2	10
3	10
4	10
8	10
9	10
11	10
12	10
13	10
14	10
17	10
18	10
12	11
11	12
14	12
8	13
9	13
10	13
12	13
14	13
15	13
13	14
16	15
17	16
18	16
16	17
18	17
17	18

## Sheet: Sampson3
5	1
6	2
7	2
9	2
10	2
15	2
2	3
6	3
5	4
7	4
2	5
3	5
4	5
7	5
2	6
4	6
5	6
15	6
3	7
9	7
10	7
9	8
11	8
13	8
14	8
3	9
8	9
10	9
11	9
12	9
16	9
8	10
11	10
12	10
13	10
14	10
17	10
18	10
8	11
12	11
11	12
13	12
14	12
14	13
15	13
13	14
16	15
17	15
17	16
18	16
16	17
18	17
16	18
17	18

## Sheet: Sampson4
5	1
15	2
4	3
5	4
7	4
4	5
6	5
7	5
4	6
5	6
7	6
15	6
6	7
9	8
10	8
10	9
11	9
12	9
16	9
18	9
11	10
12	10
13	10
14	10
18	10
9	11
12	11
11	12
13	12
14	12
10	13
14	13
6	14
11	14
13	14
16	15
9	17
16	17
18	17

## Sheet: Sampson5
9	1
18	1
13	4
15	4
16	4
17	4
10	5
11	5
12	5
13	5
14	5
16	5
17	5
18	5
10	7
11	7
13	7
17	7
18	7
15	8
5	9
6	9
4	10
5	10
6	10
7	10
9	10
15	10
16	10
5	11
7	11
4	13
9	13
16	14
10	15
12	15
3	16
4	16
6	16
7	16
12	16
14	16
3	17
4	17
11	17
14	17
3	18

## Sheet: Sampson6
9	1
13	4
15	4
16	4
17	4
18	4
10	5
11	5
12	5
13	5
14	5
16	5
17	5
18	5
14	6
18	6
13	7
17	7
3	8
7	8
15	8
5	9
5	10
15	10
16	10
5	11
4	13
6	13
7	14
9	14
7	15
10	15
11	15
12	15
2	16
12	16
13	16
14	16
2	17
3	17
4	17
6	17
11	17
13	17
2	18
3	18
4	18
6	18
9	18
11	18

## Sheet: Sampson7
18	1
13	4
15	4
16	4
17	4
18	4
10	5
11	5
12	5
13	5
14	5
16	5
17	5
18	5
11	6
12	6
4	7
13	7
17	7
18	7
5	9
6	9
5	10
6	10
9	10
15	10
16	10
5	11
7	11
4	13
9	13
6	14
3	15
10	15
11	15
2	16
4	16
6	16
9	16
10	16
12	16
13	16
14	16
15	16
2	17
3	17
4	17
7	17
11	17
12	17
13	17
14	17
2	18
3	18
7	18
11	18
12	18
14	18

## Sheet: Sampson8
13	4
11	5
12	5
13	5
14	5
16	5
9	6
11	6
5	10
15	10
16	10
5	11
6	11
8	11
16	11
4	13
5	13
4	15
12	15
14	15
7	16
9	16
10	16
11	16
12	16
13	16
14	16
4	17
6	17
7	17
8	17
14	17
15	17
4	18
6	18
7	18
8	18
9	18
12	18
14	18
15	18

## Sheet: Wikipedia1
1	64
1	124
1	188
1	220
1	227
1	242
1	254
1	323
1	378
1	394
1	403
1	422
2	96
3	246
4	199
4	380
5	158
7	173
8	306
9	344
10	158
11	374
12	161
13	210
14	104
15	14
15	20
19	406
20	184
20	422
20	445
21	355
24	295
25	318
26	358
27	36
29	207
32	148
34	229
35	359
36	414
37	225
39	266
40	151
41	241
43	44
43	175
46	128
47	252
48	28
50	120
50	267
50	415
51	428
52	257
53	1
53	377
55	156
58	72
60	351
62	79
63	83
66	58
67	265
67	451
68	317
70	56
70	105
70	193
70	215
70	230
70	275
70	294
70	393
70	412
71	273
72	432
75	103
75	299
76	397
77	250
78	300
79	53
79	224
79	412
80	218
81	313
82	102
83	150
83	172
83	183
83	247
83	412
85	427
87	187
88	249
88	266
89	171
90	1
92	434
93	20
94	408
96	117
97	430
98	67
99	266
100	412
101	203
102	81
103	189
104	403
105	149
106	155
107	35
110	341
111	375
112	339
113	361
114	295
115	1
117	365
118	177
119	348
120	131
123	264
123	376
125	352
126	297
128	391
130	6
131	293
132	158
133	249
133	358
134	85
135	401
136	39
138	201
140	316
141	272
142	399
144	38
146	127
147	334
150	286
151	285
152	278
153	64
154	144
155	154
156	289
158	49
159	106
159	236
160	74
160	240
161	45
162	219
163	198
164	417
165	76
165	412
166	266
168	340
169	400
170	121
171	259
171	277
173	368
173	389
174	197
176	292
177	173
179	75
180	130
182	402
183	229
185	19
187	425
189	335
190	211
191	109
192	159
193	70
193	79
194	15
195	50
196	336
200	79
201	326
202	326
203	365
204	90
205	260
210	239
210	261
210	330
210	379
211	279
212	213
213	350
214	185
215	95
216	263
217	435
218	25
222	266
223	69
226	420
228	419
229	320
229	373
230	345
231	403
232	128
235	255
236	313
237	161
238	210
239	65
241	30
244	165
245	161
245	372
246	173
248	79
250	139
251	71
252	233
253	424
255	4
257	440
258	436
260	119
261	212
262	296
264	79
266	59
266	122
266	129
266	140
266	143
266	269
266	310
266	362
266	413
268	47
270	15
271	319
272	136
272	266
273	101
274	221
275	123
276	12
277	24
277	259
278	258
279	209
279	231
280	298
282	437
283	217
284	86
285	167
286	383
287	395
288	313
290	365
291	360
294	70
295	178
295	277
295	328
296	4
297	54
299	266
301	223
301	426
303	79
304	322
305	365
306	148
307	407
308	186
309	364
311	143
312	301
314	448
315	11
317	277
318	25
319	244
321	34
324	226
325	429
326	75
326	266
326	309
326	403
326	422
327	365
329	353
331	442
332	75
332	190
332	344
333	57
334	337
336	417
337	181
338	157
339	9
340	302
341	365
342	235
343	418
346	447
347	342
349	61
350	343
351	135
352	1
353	262
354	142
355	208
356	111
357	1
358	404
360	403
362	266
363	7
364	93
365	17
365	116
365	145
365	206
365	362
365	370
365	398
366	73
367	70
368	171
369	83
370	23
371	31
373	176
373	392
375	48
377	70
379	153
380	33
381	279
382	1
383	182
384	347
385	80
386	216
387	37
388	327
391	16
391	84
392	423
393	70
396	137
397	159
398	450
400	411
401	410
403	1
403	20
403	256
403	326
403	365
403	382
404	365
406	3
407	241
412	42
412	193
412	243
412	431
413	166
413	266
416	365
417	70
417	234
417	276
417	283
419	374
420	214
421	26
422	1
422	93
422	396
422	403
424	22
425	405
426	108
429	91
430	312
432	94
433	390
434	147
434	173
438	100
439	5
440	18
440	436
441	412
443	308
444	270
445	281
448	324
449	1

[truncated: 27 more sheets: Wikipedia2, Wikipedia3, Wikipedia4, Wikipedia5, Wikipedia6, Wikipedia7, Wikipedia8, Newcomb1, Newcomb2, Newcomb3, Newcomb4, Newcomb5, Newcomb6, Newcomb7, Newcomb8, Newcomb9, Newcomb10, Newcomb11, Newcomb12, Newcomb13 …]
